# Supplementary material for: Scent dog identification of samples from COVID-19 patients – a pilot study
Source: BMC Infect Dis. 2020 Jul 23;20:536. doi: 10.1186/s12879-020-05281-3 (PMC7376324; doi:10.1186/s12879-020-05281-3)
Supplement: Supplementary file 2 — Additional file 2: Additional Table. Characteristics of the dogs. The additional table (Additional file 2) shows the signalment and background of the eight dogs that participated in the study. [file 12879_2020_5281_MOESM2_ESM.xlsx]

## Sheet: Additional file 2
			Dog	Sex	Age	Breed	Specialty
			1	male, castrated	9 years	Dutch Shepherd Mix	explosives detection and protective service
			2	female	12 years	Dutch Shepherd	explosives detection and protective service (retired)
			3	female	5 years	Labrador Retriever	Explosives detection dog
			4	male	3 years	Malinois	explosives detection and protective service
			5	male	2 years	Labrador Retriever	none
			6	male	3 years	Malinois	IPO dog sports
			7	male	0.5 years	Cocker Spaniel	none
			8	female	6 years	Labrador Retriever	certified hunting dog
